# Supplementary material for: Comparative Transcriptome Analysis Unravels the Response Mechanisms of Fusarium oxysporum f.sp. cubense to a Biocontrol Agent, Pseudomonas aeruginosa Gxun-2
Source: Int J Mol Sci. 2022 Dec 6;23(23):15432. doi: 10.3390/ijms232315432 (PMC9735772; doi:10.3390/ijms232315432)
Supplement: Supplementary file 1 [file ijms-23-15432-s001.zip]

Archive with 1 entries (1 files):
- ijms-2064202-supplementary.pdf
